# Supplementary material for: Characterization of Conyza bonariensis Allelochemicals against Broomrape Weeds
Source: Molecules. 2022 Nov 1;27(21):7421. doi: 10.3390/molecules27217421 (PMC9654463; doi:10.3390/molecules27217421)
Supplement: Supplementary file 1 [file molecules-27-07421-s001.zip]

Archive with 1 entries (1 files):
- molecules-1979307-supplementary.pdf
